# Supplementary material for: The Effects of 3D Custom Foot Orthotics with Mechanical Plantar Stimulation in Older Individuals with Cognitive Impairment: A Pilot Study
Source: Brain Sci. 2022 Dec 4;12(12):1669. doi: 10.3390/brainsci12121669 (PMC9775314; doi:10.3390/brainsci12121669)
Supplement: Supplementary file 1 [file brainsci-12-01669-s001.zip]

Archive with 1 entries (1 files):
- brainsci-2071807-supplementary.pdf
